# Supplementary material for: CD200–CD200R immune checkpoint engagement regulates ILC2 effector function and ameliorates lung inflammation in asthma
Source: Nat Commun. 2021 May 5;12:2526. doi: 10.1038/s41467-021-22832-7 (PMC8100131; doi:10.1038/s41467-021-22832-7)
Supplement: Supplementary file 4 — Source Data [file 41467_2021_22832_MOESM4_ESM.xlsx]

## Sheet: Figure 1
1D			1F
nILC2	aILC2		0	24	48	72
5281.63	7107.28		4989.2	7897.11	10342.5	15742.8
5148.04	7231.75		5647.9	7819.12	11245.4	17367.3
4855.58	7710.5		5608.37	8043.83	12563.5	13796.2
4749.32	7492.85		4496.52	7347.21	10353.6	14957.7
4852.54	7480.33		4659.42	6813.02	9464.64	16001.5
4935.23	7682.24		5583.96	6795.37	9572.73	13937.6
1G
IL-5			IL-13			IL-6			IL-10			GMCSF			IL-9
Veh	CD200 FC		Veh	CD200 FC		Veh	CD200 FC		Veh	CD200 FC		Veh	CD200 FC		Veh	CD200 FC
9116.76	3796.46		1156.25	764.98		283.24	182.22		28.2	55.6		945.192	627.027		87.052	43.183
9891.57	4334.09		1095.96	673.73		217.5	154.09		42.01	65.37		843.274	549.772		76.239	34.983
10280.6	5687.27		1320.66	803.92		245.01	176.93		46.6	47.15		796.094	639.103		94.641	37.284
9954.79	3845.79		1259.84	601.9		238.31	151.07		45.1	53.73		788.115	576.739		72.4234	47.245
12310	6162.94		1200.7	758.15		229.2	167.61		35.45	68.99		885.382	598.001		69.753	36.472
11231.1	5024.43		1310.34	601.32		217.5	149.523		30.12	57.456		876.34	554.42		79.342	32.452

## Sheet: Figure 2
Fig2B				Fig 2D				Fig2F					Fig 2H
IL-5+ ILC2s				IL-13+ ILC2s				GATA3					Ki67
Veh	CD200 FC			Veh	CD200 FC			Veh	CD200 FC				Veh	CD200 FC
71.5	35.2			76.9	38.5			10442	8088				9515	8112
61.1	49.5			80.2	41.4			8405	6492				8837	7070
74.4	29.6			75.3	37.1			11805	6860				10010	7655
65.6	34.9			64.1	35.9			10843	6973				8983	6863
73.7	38.3			60.4	52.5			8831	7136				9093	8201
55.1	41			66.5	43.9			11053	5982				10033	7392

## Sheet: Figure 3
BYJ IL-33
RI Preventative																						CD45				CD3				NEUT				EOS				ILC2
	PBS							IL-33+Veh							IL-33+CD200FC							PBS	IL33+Veh	IL-33+CD200 FC		PBS	IL33+Veh	IL-33+CD200 FC		PBS	IL33+Veh	IL-33+CD200 FC		PBS	IL33+Veh	IL-33+CD200 FC		PBS	IL33+Veh	IL-33+CD200 FC
0	1.15502	1.08703	1.20492	1.13399	1.12455	1.05836		1.43244	1.38043	1.35179	1.05549	1.39551	1.31694		1.31152	1.33908	1.18259	1.37228	1.37904	1.15471		26527.7	1319313	443573		802.869	56567.3	38030.3		751.75	6889.67	3641.23		429.749	69120.1	31404.9		5640.65	42883.5	26394.7
5	1.11983	1.14303	1.1682	1.19241	1.09028	1.11288		2.10609	3.18746	3.43477	1.48954	3.23523	2.16434		1.31234	1.32668	1.50696	1.37314	1.49752	1.47142		13932.1	1303870	685655		419.09	60103.3	29482.8		245.456	8442.74	4587.03		149.074	60734.1	34287.2		2590.97	47177.1	10239.5
10	1.20895	1.16703	1.26118	1.21745	1.17706	1.13624		3.08093	5.81838	4.28347	1.90592	4.02334	3.0842		2.08748	1.52494	1.73112	2.2443	1.74534	3.86535		22463.3	1688432	331606		593.452	70327.8	37484		364.346	8628.22	2315.49		345.234	83823.1	19391.7		4630	53352.6	18952.7
20	1.31581	1.29636	1.37266	1.35236	1.2811	1.26216		4.80807	14.8726	11.7143	3.56389	14.9034	4.98431		2.97333	1.90915	2.47962	3.04224	1.84354	2.53449		20934.4	1345235	566640		722.913	47886.3	25759.9		464.633	5893.58	6586.82		503.432	69728.7	21478		5032.74	36727.2	17746.5
40	1.5523	2.80758	1.61935	2.92887	1.51135	2.73352		14.4967	10.5015	11.4452	8.31421	10.9483	15.8734		5.21816	5.15908	4.04924	8.03532	5.23553	5.39573		26653.3	1623547	712352		612.45	50063.6	42345.6		604.362	7760.37	3885.36		219.121	77962.6	28742.2		3003.45	56222	21717.2
																						18545.5	1088432	446253		723.123	61341.4	30010.9		612.342	6256.93	5000.01		398.232	91204.3	37959.3		4940.86	48902	13143.8
BYJ IL-33
cDyn Preventative
	PBS							IL-33+Veh							IL-33+CD200FC
0	0.0271884	0.0290092	0.0290766	0.0310239	0.0304618	0.0325019		0.023595	0.014596	0.019668	0.03694	0.023763	0.0343339		0.027626	0.036789	0.014882	0.0206461	0.0294327	0.028541
5	0.0289264	0.0272177	0.0309354	0.029108	0.0324091	0.0304947		0.0110101	0.0106183	0.005308	0.020332	0.012325	0.0116084		0.023728	0.0219311	0.018677	0.020679	0.0252798	0.0233653
10	0.0284591	0.0283764	0.0304357	0.0303472	0.0318856	0.0317929		0.004894	0.004198	0.005717	0.016968	0.0092912	0.01996		0.016002	0.021825	0.018197	0.0206247	0.0170485	0.0232524
20	0.0267756	0.0278107	0.0286352	0.0297421	0.0269994	0.0311591		0.0039734	0.001462	0.001373	0.009148	0.005071	0.0184509		0.0122812	0.0195342	0.0157427	0.017363	0.0130842	0.0208115
40	0.0126206	0.0268123	0.0141917	0.0286744	0.0253442	0.0300404		0.001998	0.001967	0.001465	0.0013345	0.010452	0.00168485		0.0079131	0.0172734	0.015085	0.0127418	0.00842731	0.00774865
BYJ IL-33
RI Theraputic
	PBS							IL-33+Veh							IL-33+CD200FC							CD45				CD3				NEUT				EOS				ILC2
0	1.10396	1.09478	1.03033	1.07294	1.00978	1.12444		0.875404	1.38397	1.15741	1.11539	1.09225	1.18804		1.08952	1.26428	1.27051	1.06383	1.2083	1.23369		PBS	IL33+Veh	IL-33+CD200 FC		PBS	IL33+Veh	IL-33+CD200 FC		PBS	IL33+Veh	IL-33+CD200 FC		PBS	IL33+Veh	IL-33+CD200 FC		PBS	IL33+Veh	IL-33+CD200 FC
5	1.16083	1.06141	1.08341	1.04024	1.0618	1.09017		1.23537	1.66888	2.68323	1.92704	1.79508	1.74676		1.38836	2.26507	1.37966	1.35562	1.20906	1.22227		18753.7	1032151	347025		628.116	42820.5	29752.6		588.124	5458.96	2848.68		336.209	54766.6	24569.3		4412.91	34978.3	18772.4
10	1.18521	1.14589	1.10616	1.12304	1.08409	1.17694		6.08191	2.41475	4.99539	3.35502	2.55799	4.35574		2.59488	2.37674	1.60798	3.56115	1.9232	4.40492		12899.6	820070	436415		327.871	44622.3	23065.6		192.03	6689.52	3588.61		116.626	48122.1	22824.3		2027.02	37380.3	11282.5
20	2.11655	1.24718	2.22874	1.3223	1.20423	1.48097		5.65654	6.60877	6.88841	11.4063	6.83461	3.98775		2.28448	3.80259	3.69846	4.33502	2.13933	4.0589		17574	1120928	359429		464.281	49723.5	26325.2		285.042	6836.49	2811.5		270.091	66416.4	15170.9		3622.23	42273.4	13479.5
40	2.15131	1.47133	2.66113	1.44198	1.63453	1.51119		6.89551	11.754	9.0804	11.2531	10.4645	10.2229		4.73056	7.40292	4.8235	4.97109	4.80749	4.75306		16377.8	1152431	543305		565.564	35463.4	24895.4		363.501	5610.78	3087.27		393.855	54551.5	16588.3		3937.32	45733.1	12460.3
																						17852	1270166	457301		479.144	39166.7	27705.2		472.817	6071.25	3000.82		771.427	60993.3	22198.8		2349.72	43984.7	15248.3
																						14508.9	1.15152e+06	349121		565.728	46989.8	23178.6		479.06	5895.05	3861.71		711.553	51352.8	22317.5		3865.44	48258	11228.6
BYJ IL-33
cDyn Preventative
	PBS							IL-33+Veh							IL-33+CD200FC
0	0.034811	0.0348919	0.0367549	0.036089	0.0385059	0.032626		0.0290454	0.0172758	0.0235426	0.0437222	0.0292523	0.042265		0.037157	0.0494812	0.0178138	0.0247731	0.0362317	0.035134
5	0.0346612	0.0371224	0.0344851	0.0383961	0.036128	0.0347117		0.0285533	0.0175678	0.0233537	0.039065	0.0191721	0.0242899		0.0339142	0.0294972	0.0303564	0.0298127	0.0351194	0.0318763
10	0.0320517	0.0345228	0.0339532	0.0357759	0.037666	0.030151		0.00722942	0.0059625	0.0082119	0.0241	0.0137232	0.0294849		0.0215227	0.0293546	0.0217818	0.0247467	0.0209867	0.0286236
20	0.0333728	0.0343622	0.0352364	0.0355411	0.0369151	0.0321307		0.0158689	0.00207651	0.0119501	0.00829931	0.0174909	0.0172557		0.0215179	0.0271204	0.0186299	0.0235508	0.0161066	0.025619
40	0.0321747	0.02103	0.0319714	0.030026	0.0355898	0.0251448		0.00795145	0.00279377	0.00208077	0.00818954	0.0154397	0.0208886		0.0127667	0.0293332	0.0214255	0.0180963	0.0124488	0.0306463

## Sheet: Figure 4
RAG IL-33
RI Preventative
	PBS							IL-33							IL-33+CD200FC							EOS				ILC2
0	1.05323	1.19917	1.24839	1.4213	1.02648	1.16864		1.0875	0.948612	1.13041	1.10347	1.11375	1.30794		1.21341	1.1322	1.33007	1.3926	1.34199	1.57653		PBS	IL33+Veh	IL-33+CD200 FC		PBS	IL33+Veh	IL-33+CD200 FC
5	1.37098	1.12637	1.62503	1.33508	1.33616	1.09776		1.28418	1.18529	1.34858	1.54138	1.98609	1.827		1.82669	1.52678	1.4664	1.98775	1.80969	1.73811		201.484	283810	76686.6		14704.9	584729	336282
10	1.35061	1.68805	1.60086	2.00085	1.31629	1.64517		1.8425	1.68493	1.89654	7.04508	3.08978	8.35054		1.63163	1.94748	2.07048	1.47736	2.30835	2.45414		86.2837	256260	46930.5		13597.4	631044	311637
20	1.74354	1.49104	2.0666	1.76731	1.69924	1.45315		7.9322	12.6375	9.04303	7.25816	4.67758	8.60309		2.73256	3.56591	4.78032	2.25672	4.22667	5.66611		107.734	317127	106062		15934.4	528561	216731
40	2.30746	2.90557	2.73503	3.44398	2.24885	2.83177		25.9699	38.8567	27.9446	16.8244	22.5863	20.3819		1.51655	4.76528	10.6642	3.73173	5.64828	12.6403		174.73	273515	81417.9		12495	655315	299794
																						99.4623	344843	83801.9		11933.4	563434	393598
																						129.45	240244	124709		17353	691035	284902
RAG IL-33
cDyn Preventative																						Neut
	PBS							IL-33							IL-33+CD200FC							PBS	IL33	CD200 FC
0	0.029119	0.03043	0.0304701	0.031842	0.0281124	0.029378		0.028812	0.032808	0.02715	0.029614	0.026498	0.0289764		0.023175	0.0276831	0.024236	0.0319422	0.0265224	0.0292968		1278.67	14468.3	7146.58
5	0.02929	0.031734	0.0306491	0.0332065	0.0282774	0.030637		0.019138	0.017477	0.019815	0.024975	0.018407	0.0199624		0.0172241	0.0326093	0.0237571	0.0161749	0.0259754	0.020824		515.458	14529.8	9632.75
10	0.029364	0.027531	0.0307265	0.0288084	0.0283489	0.0265793		0.023563	0.009697	0.0126	0.009761	0.012374	0.013599		0.020883	0.0182739	0.0154925	0.0244138	0.0204198	0.0208105		765.127	15119.3	11162.5
20	0.027482	0.030611	0.0287572	0.0320314	0.0265319	0.0295528		0.0022227	0.008693	0.017123	0.001442	0.007497	0.00739554		0.01464	0.0255601	0.0113197	0.0147063	0.0209643	0.013572		1175.73	17376.5	10832.3
40	0.025599	0.025797	0.0267868	0.026994	0.024714	0.0249052		0.009314	1e-06	0.003395	0.001799	0.01149	0.0051998		0.014167	0.0183053	0.0134151	0.009898	0.0169341	0.0121577		969.16	13296.8	8159.25
																						985.918	13139.6	8500.02
RAG IL-33
RI Theraputic
	PBS							IL-33							IL-33+CD200FC							EOS				ILC2
0	0.974554	1.10953	1.06113	1.2081	0.949798	1.08135		0.895447	0.781086	0.83085	0.811049	0.91706	1.07696		0.999124	0.932251	0.977603	1.02356	1.105	1.29812		PBS	IL33+Veh	IL-33+CD200 FC		PBS	IL33+Veh	IL-33+CD200 FC
5	1.26857	1.04223	1.38127	1.13482	1.23635	1.01575		1.05739	0.97597	0.991204	1.13292	1.63535	1.50435		1.5041	1.25715	1.0778	1.46099	1.4901	1.43116		63.2017	229886	62116.2		11469.8	456089	182300
10	1.24971	1.56195	1.36073	1.70072	1.21796	1.52228		1.51712	1.38737	6.39396	5.17814	1.54412	6.87583		1.34348	1.60356	1.52181	1.08586	1.9007	2.02074		59.8898	207571	38013.7		10605.9	492214	243077
20	1.61329	1.37965	2.75661	1.50222	1.57231	2.3446		9.38328	15.1295	7.9411	8.50756	15.2118	7.65272		2.24999	3.93617	5.51353	2.65869	3.48024	6.66548		87.2645	206873	45910.1		12428.9	412278	169050
40	2.13509	2.68852	2.32477	2.92738	2.08086	2.62024		9.8486	17.517	7.44523	8.53321	19.3528	15.4769		1.24873	3.92373	7.83819	2.74282	4.6508	11.408		101.531	221547	35948.5		10746.1	481146	233840
																						100.564	209323	67879.6		10308.1	439478	187007
																						104.855	194597	71014.1		11535.3	489007	222224
RAG IL-33
cDyn Preventative
	PBS							IL-33							IL-33+CD200FC							Neut
0	0.035234	0.0388203	0.0350406	0.0386182	0.0384216	0.0390163		0.0266081	0.0459627	0.0272225	0.0312407	0.0285073	0.0385103		0.0310545	0.0370952	0.0288714	0.031011	0.0355401	0.045914		PBS	IL33	CD200 FC
5	0.0354409	0.0383981	0.0352464	0.0381874	0.0356296	0.0386026		0.0256449	0.0234192	0.0227872	0.0117202	0.0246654	0.0121526		0.0258138	0.0489396	0.030599	0.0215567	0.0389839	0.0293869		959.006	9851.23	6259.94
10	0.0355304	0.0383125	0.0363355	0.0381297	0.0357196	0.0374899		0.0215744	0.012994	0.01449	0.0116156	0.0165812	0.0171347		0.0302219	0.0464447	0.0192411	0.0264447	0.0295516	0.0283189		986.593	10897.3	4824.57
20	0.0332532	0.0370393	0.0330707	0.0368361	0.0334303	0.0372365		0.00399108	0.0156092	0.0226452	0.00204202	0.0134616	0.0117412		0.021187	0.0369904	0.0140582	0.0189002	0.0303395	0.0184688		773.845	8339.45	5621.9
40	0.0309748	0.0312144	0.0308048	0.0310431	0.0311397	0.0313805		0.0167242	1.7956e-06	0.00448989	0.00254756	0.0206314	0.0082552		0.0205025	0.031491	0.0166614	0.0127209	0.0245071	0.0165442		881.797	10032.4	5124.25
																						1226.87	9472.59	6119.44
																						839.439	9154.67	6375.02

## Sheet: Figure 5
pIKKα/β			P52			P65			RelA/p65			RelB
Veh	CD200 FC		Veh	CD200 FC		Veh	CD200 FC		Veh	CD200 FC		Veh	CD200 FC
16040	12146.1		1185.7	583.182		1450.97	786.168		126	116		34	21.4
15128.1	11085.1		1408.01	677.918		1278.06	768.984		127	107		28	21
14618.6	10656.6		1245.84	693.804		1656.11	987.352		136	104		25	15
14175.2	11954.9		1134.14	852.756		1663.63	735.69
15338.3	11534.5		1345.17	623.848		1720.55	938.676
13458.4	10768.8		1099.78	853.948		1314.58	758.244

## Sheet: Figure 6
human ILC2s Cd200r MFI
0	24	48	72
2045	3167	3291	8340
1983	3108	3777	8602
1753	3217	4028	6725
1720	3298	4192	9102
2121	3194	3534	7732
GM-CSF					IL-5					IL-9
aILC2 + iso	aILC2+ CD200 FC				aILC2 + iso	aILC2+ CD200 FC				aILC2 + iso	aILC2+ CD200 FC
3250.56	2743.42				3166.38	1295.52				90.99	35.82
4782.62	3002.34				2748.62	1032.35				110.56	48.8
3822.09	2884.81				3620.92	1464.24				107.91	32.92
3569.55	2553.21				2889.45	892.41				70.072	23.56
4629.7	2135.54				3207.14	1320.43				86.37	43.64
IL-13					IL-4					IL-6
aILC2 + iso	aILC2+ CD200 FC				aILC2 + iso	aILC2+ CD200 FC				aILC2 + iso	aILC2+ CD200 FC
7995.23	5421.82				262.49	156.36				125.46	75.28
9223.86	4848.49				285.25	166.75				109.34	56.85
7089.89	4032.13				231.12	121.82				137.19	35.31
8630.63	5192.22				280.02	132.41				94.21	86.9
7204.75	4343.73				205.34	120.43				172.64	44.95

## Sheet: Figure 7
Humanized Mice IL-33
RI Preventative
	PBS							IL-33							IL-33+CD200FC								EOS				ILC2
0	0.994538	0.839869	0.757111	0.850992	1.00406	1.12856		2.13716	1.76325	2.44215	2.51605	1.45328	2.44215		1.82551	1.61763	1.65167	1.45085	1.82551	1.57654			PBS	IL33+Veh	IL-33+CD200 FC		PBS	IL33+Veh	IL-33+CD200 FC
5	1.10333	0.931739	0.839928	0.944079	1.11389	1.25201		2.89282	2.67041	2.14571	2.61037	2.92239	4.14571		1.77187	1.81056	1.89222	1.71808	1.77187	1.94173			356.834	5791.84	2997.76		3164.19	13660.7	4860.64
10	1.28514	1.08528	0.97834	1.09965	1.29745	1.45833		4.35698	2.16687	3.20809	6.83329	2.02953	3.20811		3.55861	2.13231	2.30571	3.65396	2.55861	2.18436			521.05	5487.48	1261.52		3874.95	10745.2	5689.85
20	1.25693	2.06145	1.95686	1.07551	1.26896	2.42631		8.18678	9.52542	9.96403	10.4696	7.12672	9.96403		4.42369	3.26788	2.45176	3.83957	2.42369	2.54039			245.538	5085.72	2707.36		4583.38	14618.3	6953.12
40	1.54747	2.30681	2.17804	3.32412	1.56229	3.75601		8.9031	14.4054	13.1871	12.156	8.3662	13.1871		5.75596	3.72465	2.93877	4.97593	2.75596	4.44207			406.402	6069.82	3298.35		4662.22	13464.9	5762.31
																							600.622	6648.39	1805.23		4753.74	12170.3	5915.13
																							127.987	4853.7	3231.77		3459.86	12006.3	4291.8
Humanized Mice IL-33
cDyn Preventative
	PBS							IL-33							IL-33+CD200FC
0	0.028986	0.027884	0.032583	0.032464	0.03123	0.029976		0.014053	0.029576	0.020385	0.029738	0.034999	0.022909		0.034157	0.022323	0.020701	0.029465	0.033265	0.033117
5	0.029089	0.027982	0.032699	0.032579	0.031339	0.030083		0.017292	0.021182	0.016874	0.023541	0.012567	0.018966		0.017953	0.021032	0.019272	0.02663	0.021663	0.029931
10	0.029189	0.026157	0.032563	0.032451	0.029296	0.030118		0.017755	0.011535	0.016198	0.022603	0.012967	0.016958		0.017041	0.021175	0.019483	0.025129	0.021903	0.028249
20	0.028007	0.02694	0.031479	0.031367	0.030173	0.028961		0.014326	0.01236	0.009572	0.009138	0.013893	0.01076		0.015742	0.019271	0.019935	0.025193	0.02241	0.02832
40	0.025227	0.02427	0.028355	0.028254	0.027183	0.026087		0.013395	0.009922	0.014279	0.001561	0.011152	0.014806		0.016205	0.0147466	0.0148749	0.0164601	0.0210392	0.025988
Humanized Mice IL-33
RI Theraputic
	PBS							IL-33							IL-33+CD200FC								EOS				ILC2
0	0.946203	0.821857	0.720316	0.809634	0.955262	1.07371		1.51738	0.851904	1.50107	1.45101	1.51738	0.733929		1.29611	1.20577	1.16185	1.14852	1.29611	1.11935			PBS	IL33+Veh	IL-33+CD200 FC		PBS	IL33+Veh	IL-33+CD200 FC
5	1.0497	0.911756	0.799108	0.898197	1.05975	1.19116		2.0539	0.895995	3.82445	1.43693	1.29057	0.943451		1.25803	1.29567	1.27671	1.2855	1.25803	1.37863			222.786	4935.88	1448.38		2468.07	10655.4	3791.3
10	1.22269	1.06201	0.930793	1.04621	1.23439	1.38746		3.09345	1.53848	5.30323	2.52721	2.85679	2.27776		1.22661	1.29254	1.89048	1.18727	1.81661	1.5509			340.42	4303.63	1149.22		2022.46	8381.26	4438.08
20	1.51297	1.67295	1.86175	2.02324	2.20729	1.30839		5.81262	5.76304	6.55004	4.58272	2.52262	3.07446		3.14082	2.40059	2.12696	2.08353	1.72082	1.80368			298.215	4350.96	1872.59		2575.04	9402.27	5123.44
40	2.7408	1.91305	2.07219	2.16257	1.48636	2.57347		5.3212	7.22784	8.6373	8.54036	7.97786	6.36285		4.08673	2.93925	5.55517	2.88117	5.95673	3.15387			242.561	4198.29	1365.57		2636.53	9502.63	4494.6
																							215.258	4930.89	1036.82		3107.92	9492.85	3713.8
																							156.864	4432.15	835.308		2698.69	9364.91	3347.6
Humanized Mice IL-33
cDyn Preventative
	PBS							IL-33							IL-33+CD200FC
0	0.035073	0.03374	0.039425	0.042281	0.037788	0.042271		0.029004	0.035787	0.034666	0.035983	0.040349	0.02772		0.04133	0.037011	0.035048	0.035653	0.032251	0.040072
5	0.035198	0.033858	0.039566	0.039421	0.03792	0.0364		0.020923	0.03663	0.020418	0.027485	0.015206	0.027949		0.026285	0.030793	0.028216	0.038989	0.031717	0.043823
10	0.035319	0.03165	0.039401	0.039266	0.035448	0.036443		0.017484	0.022957	0.0146	0.02535	0.01269	0.014519		0.02495	0.031003	0.028525	0.036791	0.032069	0.041359
20	0.033888	0.026597	0.03809	0.037954	0.036509	0.028043		0.017334	0.022956	0.011582	0.025057	0.016811	0.01302		0.020048	0.018215	0.029186	0.026886	0.03281	0.027463
40	0.030525	0.025367	0.03431	0.034187	0.032891	0.028565		0.016208	0.012006	0.017278	0.022889	0.013494	0.011915		0.023726	0.02159	0.021779	0.0241	0.033803	0.027048

## Sheet: Supplementary 
	Macrophages and ILC2s					ST2 Blocking						Blimp-1
M PBS	M IL33	ILC2 PBS	ILC2 IL33			Naive+Isotype	Naive+Blocking	IL-33+Isotype	IL-33+Blocking			Isotype	CD200 FC
4577	3920	4583	10853			4652	3975	7432	4163			198	433
3790	4715	4422	9583			4375	4164	8736	4976			198	499
4063	4038	4475	10883			4663	4572	9283	4235			177	501
4223	5283	5153	11475			3985	3759	8452	4523			207	427
4876	5487	4583	11992			4193	4364	7742	5226			147	480
3989	5021	4124	8352			4621	4624	8763	4763			178	472
RAG Alt.
RI Preventative
	PBS							Alt. +Veh							Alt.+CD200FC							EOS				ILC2
0	1.91116	2.10228	1.52893	1.84746	1.83472	1.4716		1.27001	1.48533	1.41626	1.85291	1.37767	1.63458		1.52135	1.11932	1.23107	1.37702	1.2783	1.30541		PBS	Alt+Veh	Alt.+CD200 FC		PBS	Alt+Veh	Alt.+CD200 FC
5	1.68436	1.85279	1.34749	1.62821	1.61698	1.29696		1.69614	5.58661	2.29878	2.9782	3.64138	2.63849		1.30203	1.81291	1.84576	1.69786	1.42756	1.61722		75.406	395492	25751.2		7910.53	642462	195530
10	1.74986	1.92485	1.39989	1.69153	1.67987	1.34739		2.30274	12.5407	2.01496	7.26769	7.42174	4.64132		1.88572	1.91509	2.50033	1.69169	2.09713	2.01799		49.3709	277417	31281.6		8871.2	729346	227240
20	2.3652	2.60172	1.89216	2.28636	2.27059	1.8212		3.87322	14.5666	4.99545	5.99923	9.21993	4.49734		2.06406	2.64506	4.8174	2.93935	2.15806	2.92479		80.4235	360165	94378.4		12942.5	597826	196661
40	3.22617	3.54879	2.58094	3.11863	3.09712	2.48415		17.9684	15.1953	9.48158	28.5375	16.5819	19.0096		2.48522	2.19237	6.95138	3.0033	8.74212	4.67488		55.235	340359	114349		10032.9	657492	127669
																						69.942	319604	75824.9		14958.6	821147	172464
																						68.45	284984	10353.5		14773.5	846242	86497.4
RAG Alt.
cDyn Preventative																						Neut
	PBS							Alt. +Veh							Alt.+CD200FC							PBS	IL33	CD200 FC
0	0.027317	0.02646	0.025845	0.02503	0.036882	0.03572		0.021218	0.039201	0.018036	0.025999	0.02521	0.0320175		0.038126	0.026876	0.018167	0.023224	0.037501	0.0206955		990.144	19955.6	11005.2
5	0.0261552	0.0261124	0.024742	0.024702	0.035312	0.035252		0.023067	0.019613	0.016387	0.010067	0.02134	0.013227		0.027709	0.021554	0.017269	0.02472	0.031355	0.0209945		721.641	22341.7	6485.86
10	0.023335	0.023315	0.022075	0.022061	0.031566	0.031484		0.02706	0.003926	0.016978	0.009595	0.010493	0.0232865		0.017876	0.0233	0.010334	0.025957	0.020588	0.0226455		1071.18	16167	8627.54
20	0.023782	0.023635	0.0225	0.022364	0.032111	0.031917		0.016573	0.002305	0.017908	0.008793	0.009437	0.0133505		0.019445	0.019027	0.010924	0.02419	0.021236	0.022057		946.021	21327.1	7165.26
40	0.021183	0.02052	0.02004	0.01941	0.02861	0.027714		0.001441	0.002173	0.003478	0.01432	0.001807	0.008899		0.020002	0.018492	0.010348	0.022073	0.022247	0.0132105		1156.82	17615.5	9422.95
																						1280.29	18395.4	8700.03
RAG Alt.
RI Theraputic																						EOS				ILC2
	PBS							Alt. +Veh							Alt.+CD200FC							PBS	Alt+Veh	Alt.+CD200 FC		PBS	Alt+Veh	Alt.+CD200 FC
0	1.6587	1.51492	1.50447	1.20671	1.50791	1.20633		1.00204	1.17193	1.11743	1.51939	1.12969	1.34036		1.20034	0.883147	0.971318	1.12916	1.04821	1.07044		53.5383	210800	18283.3		5616.48	475422	138827
5	1.46185	1.33513	1.32593	1.0635	1.32896	1.06317		1.33826	4.40784	5.81373	2.44213	2.98593	2.16356		1.35604	1.88811	1.92232	1.83776	1.54519	1.75048		923.053	196966	22210		6298.55	509716	161340
10	1.51871	1.38706	1.37749	1.10486	1.38064	1.10451		1.81686	9.89464	7.5898	6.9595	6.08583	3.80588		1.96394	1.99453	4.60404	1.83109	5.26993	2.18427		107.101	215717	37008.6		9189.14	482391	121930
20	2.05276	2.87482	1.86189	3.49339	1.86614	1.49291		3.05597	11.4931	8.36341	12.9194	11.5603	13.6878		2.14968	7.75478	5.01723	3.18155	6.29589	3.16579		439.217	241655	31187.7		7123.33	486544	79155
40	2.79999	3.55728	2.53964	3.537	2.54545	2.03636		14.1771	11.9891	7.48097	13.4008	13.5971	15.5878		3.5483	7.28331	7.23973	4.21077	9.46247	4.06009		379.659	226918	43835.7		10620.6	533015	106927
																						300.599	202339	29351		10489.2	530832	61413.1
RAG Alt.
cDyn Preventative																						Neut
	PBS							Alt. +Veh							Alt.+CD200FC							1653.49	12170.7	8263.44
0	0.039648	0.0384043	0.0347604	0.0363287	0.0557031	0.0518445		0.0367956	0.0483821	0.022262	0.0377352	0.0380774	0.0419568		0.0408221	0.0450073	0.0244378	0.0337079	0.0485372	0.0300369		1376.28	14745.5	4280.67
5	0.0379618	0.0402592	0.0344607	0.0358496	0.0533325	0.0511624		0.033479	0.0484663	0.0220436	0.0146108	0.0322317	0.0191974		0.0385084	0.0384794	0.0232307	0.0358791	0.0432541	0.0304711		1706.98	12970.2	5694.18
10	0.0338684	0.0409189	0.0332288	0.0343781	0.0534776	0.0456896		0.0247611	0.0356982	0.0228389	0.0139264	0.0158486	0.0192836		0.033771	0.034548	0.016335	0.032238	0.034236	0.029252		1324.37	14075.9	6729.07
20	0.0345174	0.0343038	0.030267	0.0294535	0.0484992	0.0443138		0.00219096	0.0233382	0.0140897	0.0327617	0.0142532	0.0193768		0.0235222	0.0334211	0.0200753	0.0365611	0.0320748	0.0321106		1363.5	14626.2	7219.14
40	0.0307449	0.0297832	0.0269583	0.0281713	0.04151	0.0402038		0.00246733	0.00372188	0.0291209	0.0245257	0.00309531	0.0152412		0.0290304	0.0268391	0.0193013	0.017523	0.0279353	0.0331738		1844.99	12141	5742.02
